# Supplementary material for: Antimicrobial Resistance Genotypes and Mobile Genetic Elements of Poultry-Derived Escherichia coli: A Retrospective Genomic Study from the United States
Source: Pathogens. 2025 Jul 23;14(8):726. doi: 10.3390/pathogens14080726 (PMC12388985; doi:10.3390/pathogens14080726)
Supplement: Supplementary file 1 [file pathogens-14-00726-s001.zip]

Archive with 1 entries (1 files):
- pathogens-3735425-supplementary.xlsx
