# Supplementary material for: Antimicrobial Resistance Genotypes and Mobile Genetic Elements of Poultry-Derived Escherichia coli: A Retrospective Genomic Study from the United States
Source: Pathogens. 2025 Jul 23;14(8):726. doi: 10.3390/pathogens14080726 (PMC12388985; doi:10.3390/pathogens14080726)
Supplement: Supplementary file 1 [file pathogens-14-00726-s001.zip › pathogens-3735425-supplementary.xlsx]

## Sheet: masterfile
Isolate ID	accession no.	No. of contigs	Genome size (bp)	N50 (bp)	Media coverage	GC content (%)	AR phenotypes													AR genes
							AUG	AMP	AZI	FOX	AXO	CHL	CIP	GEN	NAL	STR	FIS	TET	SXT	mdfA	mphA	mphB	aph6-lc	aph3"-Ib	aph3'-Ia	aph3'-lla	aph6-Id	aadA1	aadA2	aadA5	aadB	aac3-Via	aac3-IId	aac3-lla	aac6'-lb3	sul1	sul2	sul3	tetA	tetB	tetC	catA1	catB3	floR	dfrA1	dfrA12	dfrA16	dfrA17	blaTEM-1A
CRIS-Ec1	SAMN27642201	325	5775254	75517	46	50.4	S	S	S	S	S	S	S	R	R	R	R	R	S	1	0	0	0	1	1	0	1	1	0	0	0	1	0	0	0	1	1	0	0	1	0	0	0	0	0	0	0	0	0
CRIS-Ec2	SAMN27642202	321	5755934	68929	45	50.5	R	R	S	R	R	R	S	R	S	R	R	R	S	1	0	0	0	1	0	0	1	1	0	0	0	1	0	0	0	1	1	0	1	0	0	0	0	1	0	0	0	0	0
CRIS-Ec3	SAMN27642203	187	5515235	100955	54	50.5	R	R	S	R	R	S	S	S	S	S	S	S	S	1	0	0	0	0	0	0	0	0	0	0	0	0	0	0	0	0	0	0	0	0	0	0	0	0	0	0	0	0	0
CRIS-Ec4	SAMN27642204	251	5788770	87696	51	50.4	S	S	S	S	S	S	S	S	R	S	S	S	S	1	0	0	0	0	0	0	0	0	0	0	0	0	0	0	0	0	0	0	0	0	0	0	0	0	0	0	0	0	0
CRIS-Ec5	SAMN27642205	148	5560580	192923	46	50.3	S	S	S	S	S	S	R	R	R	S	S	S	S	1	0	0	0	0	0	0	0	0	0	0	0	0	1	0	0	0	0	0	0	0	0	0	0	0	0	0	0	1	0
CRIS-Ec6	SAMN27642206	114	4949802	104955	52	50.6	R	R	S	R	R	S	S	S	S	S	S	R	S	1	0	0	0	0	0	0	0	0	0	0	0	0	0	0	0	0	0	0	1	0	0	0	0	0	0	0	0	0	0
CRIS-Ec7	SAMN27642207	130	5424366	162503	64	50.4	S	R	R	S	S	S	S	R	S	R	R	R	R	1	1	0	0	1	1	0	0	1	1	0	0	1	0	0	0	1	1	0	1	0	0	0	0	0	0	1	0	0	0
CRIS-Ec8	SAMN27642208	76	5012851	339762	55	50.7	R	R	S	R	R	S	S	R	S	R	R	R	S	1	0	0	0	0	0	0	0	1	0	0	0	1	0	0	0	1	0	0	1	0	0	0	0	0	0	0	0	0	0
CRIS-Ec9	SAMN27642209	119	5376298	217550	63	50.4	R	R	S	R	R	S	S	S	S	R	R	R	S	1	0	0	0	1	1	0	1	0	0	0	0	0	0	0	0	0	1	0	0	1	0	0	0	0	0	0	0	0	0
CRIS-Ec10	SAMN27642210	110	5559717	248065	56	50.3	R	R	S	R	R	S	S	R	S	R	R	S	S	1	0	0	0	0	0	0	0	1	0	0	0	1	0	0	0	1	0	0	0	0	1	0	0	0	0	0	0	0	0
CRIS-Ec11	SAMN27642211	146	5521792	150387	49	50.3	S	S	S	S	S	S	R	R	R	R	S	R	S	1	0	0	0	1	1	0	1	0	0	0	0	0	1	0	0	0	0	0	0	1	0	0	0	0	0	0	0	0	0
CRIS-Ec12	SAMN27642212	140	5014229	102839	66	50.5	R	R	S	R	R	S	S	S	S	S	S	S	S	1	0	0	0	0	0	0	0	0	0	0	0	0	0	0	0	0	0	0	0	0	0	0	0	0	0	0	0	0	0
CRIS-Ec13	SAMN27642213	73	4896375	128983	21	50.6	R	R	S	R	R	S	S	S	S	S	S	S	S	1	0	0	0	0	0	0	0	0	0	0	0	0	0	0	0	0	0	0	0	0	0	0	0	0	0	0	0	0	0
CRIS-Ec14	SAMN27642214	144	5455102	166476	59	50.4	R	R	S	R	R	S	S	S	S	S	S	S	S	1	0	0	0	1	0	0	1	0	1	0	0	0	0	0	0	0	0	0	0	0	0	0	0	0	0	0	1	0	0
CRIS-Ec15	SAMN27642215	155	5623956	159639	54	50.3	S	S	S	S	S	S	R	R	R	S	S	R	S	1	0	0	0	0	0	0	0	0	0	0	0	0	1	0	0	0	0	0	0	1	0	0	0	0	0	0	0	1	0
CRIS-Ec16	SAMN27642216	128	4909247	102515	50	50.6	R	R	S	R	R	S	S	S	S	S	S	R	S	1	0	0	0	0	0	0	0	0	0	0	0	0	0	0	0	0	0	0	1	0	0	0	0	0	0	0	0	0	0
CRIS-Ec17	SAMN27642217	92	5114558	206435	63	50.5	R	R	S	R	R	S	S	S	S	R	S	R	S	1	0	0	0	1	0	0	1	0	0	0	0	0	0	0	0	0	0	0	0	1	0	0	0	0	0	0	0	0	0
CRIS-Ec18	SAMN27642218	133	5550887	151214	53	50.3	S	S	S	S	S	S	R	R	R	S	S	R	S	1	0	0	0	0	0	0	0	0	0	0	0	0	1	0	0	0	0	0	0	1	0	0	0	0	0	0	0	1	0
CRIS-Ec19	SAMN27642219	146	5439371	93513	47	50.6	R	R	S	R	R	S	S	R	S	R	R	R	R	1	0	0	0	0	0	0	0	1	0	0	0	1	0	0	0	1	1	0	1	0	0	0	0	0	1	0	0	0	0
CRIS-Ec20	SAMN27642220	53	5140226	290133	31	50.5	R	R	S	R	R	S	S	S	S	S	S	S	S	1	0	0	0	0	0	0	0	0	0	0	0	0	0	0	0	0	0	0	0	0	0	0	0	0	0	0	0	0	0
CRIS-Ec21	SAMN27642221	141	5273141	175236	55	50.6	R	R	S	R	R	S	S	S	S	S	S	S	S	1	0	0	0	0	0	0	0	0	0	0	0	0	0	0	0	0	0	0	0	0	0	0	0	0	0	0	0	0	0
CRIS-Ec22	SAMN27642222	170	5192672	110706	47	50.4	S	R	R	S	S	S	S	R	S	R	R	R	R	1	1	0	0	1	0	0	0	1	1	0	0	1	1	0	0	1	1	0	1	1	0	0	0	0	0	1	0	0	0
CRIS-Ec23	SAMN27642223	142	5466788	162400	49	50.3	S	S	S	S	S	S	R	R	R	S	S	R	S	1	0	0	0	0	0	0	0	0	0	0	0	0	1	0	0	0	0	0	0	1	0	0	0	0	0	0	0	1	0
CRIS-Ec24	SAMN27642224	192	5607965	140482	61	50.4	R	R	S	R	R	S	S	S	R	S	S	S	S	1	0	0	0	0	0	0	0	0	0	0	0	0	0	0	0	0	0	0	0	0	0	0	0	0	0	0	0	0	0
CRIS-Ec25	SAMN27642225	339	5923004	95578	53	50.4	S	S	S	S	S	S	S	R	S	R	R	R	S	1	0	0	0	0	0	0	0	1	0	0	0	1	0	0	0	1	1	0	1	0	0	0	0	0	0	0	0	0	0
CRIS-Ec26	SAMN27642226	131	5058067	138264	42	50.6	R	R	S	R	R	S	S	R	S	R	R	R	S	1	0	0	0	0	0	0	0	1	0	0	0	1	0	0	0	1	1	0	1	0	0	0	0	0	0	0	0	0	0
CRIS-Ec27	SAMN27642227	138	5161348	99992	59	50.4	S	R	R	S	S	S	S	R	S	R	R	R	R	1	1	0	0	1	0	0	1	0	1	0	0	0	1	0	0	1	1	0	0	1	0	0	0	0	0	1	0	0	0
CRIS-Ec28	SAMN27642228	172	5308062	106922	54	50.3	S	R	R	S	S	S	S	R	S	R	R	R	R	1	1	0	0	1	1	0	1	1	1	0	0	1	1	0	0	1	1	0	0	1	0	0	0	0	0	1	0	0	0
CRIS-Ec29	SAMN27642229	56	5279167	622292	52	50.5	R	R	S	R	R	S	S	R	S	R	R	R	S	1	0	0	0	0	0	0	0	1	0	0	0	1	0	0	0	1	0	0	1	0	0	0	0	0	0	0	0	0	0
CRIS-Ec30	SAMN27642230	137	5215257	144424	59	50.6	R	R	S	R	R	S	S	S	S	R	R	R	S	1	0	0	0	1	1	0	1	0	0	0	0	0	0	0	0	0	1	0	0	1	0	0	0	0	0	0	0	0	0
CRIS-Ec31	SAMN27642231	80	5119131	189065	64	50.6	R	R	S	R	R	R	S	R	S	R	R	R	S	1	0	0	0	1	0	0	1	0	0	0	1	0	0	0	0	0	1	0	1	0	0	0	0	1	0	0	0	0	0
CRIS-Ec32	SAMN27642232	156	5455580	89730	40	50.5	R	R	S	R	R	S	S	R	S	R	R	R	R	1	0	0	0	0	0	0	0	1	0	0	0	1	0	0	0	1	1	0	1	0	0	0	0	0	1	0	0	0	0
CRIS-Ec33	SAMN27642233	164	5349136	125525	55	50.4	S	R	R	S	S	S	S	R	S	R	R	R	R	1	1	0	0	1	0	0	1	1	1	0	0	1	1	0	0	1	1	0	1	1	0	0	0	0	0	1	0	0	0
CRIS-Ec34	SAMN27642234	145	5629348	162349	49	50.3	S	S	S	S	S	S	R	R	R	S	S	R	S	1	0	0	0	0	0	0	0	0	0	0	0	0	1	0	0	0	0	0	0	1	0	0	0	0	0	0	0	1	0
CRIS-Ec35	SAMN27642235	191	5562267	98458	39	50.2	S	S	S	S	S	S	R	R	R	S	S	R	S	1	0	0	0	0	0	0	0	0	0	0	0	0	1	0	0	0	0	0	0	1	0	0	0	0	0	0	0	1	0
CRIS-Ec36	SAMN27642236	213	5677538	122017	43	50.3	R	R	S	R	R	S	S	S	S	S	S	S	S	1	0	0	0	0	0	0	0	0	0	0	0	0	0	0	0	0	0	0	0	0	0	0	0	0	0	0	0	0	0
CRIS-Ec37	SAMN27642237	78	4876382	209701	65	50.8	S	S	S	S	S	S	R	R	R	S	R	R	S	1	0	0	0	0	0	0	0	1	0	0	0	1	0	0	0	1	0	0	1	0	0	0	0	0	0	0	0	0	0
CRIS-Ec38	SAMN27642238	132	5638299	150171	48	50.3	S	S	S	S	S	S	R	R	R	S	S	S	S	1	0	0	0	0	0	0	0	0	0	0	0	0	1	0	0	0	0	0	0	0	0	0	0	0	0	0	0	0	0
CRIS-Ec39	SAMN27642239	125	5443343	150389	27	50.3	S	S	S	S	S	S	R	R	R	S	S	R	S	1	0	0	0	0	0	0	0	0	0	0	0	0	1	0	0	0	0	0	0	1	0	0	0	0	0	0	0	1	0
CRIS-Ec40	SAMN27642240	140	5673632	152100	47	50.2	S	S	S	S	S	S	R	R	R	S	S	R	S	1	0	0	0	0	0	0	0	0	0	0	0	0	1	0	0	0	0	0	0	1	0	0	0	0	0	0	0	1	0
CRIS-Ec41	SAMN27642241	147	5535653	151337	42	50.3	S	S	S	S	S	S	R	R	R	S	S	R	S	1	0	0	0	0	0	0	0	0	0	0	0	0	1	0	0	0	0	0	0	1	0	0	0	0	0	0	0	1	0
CRIS-Ec42	SAMN27642242	128	5529318	160334	56	50.3	S	R	S	S	S	S	R	R	R	R	S	R	S	1	0	0	0	1	0	0	0	0	0	0	0	0	1	0	0	0	0	0	0	1	0	0	0	0	0	0	0	1	0
CRIS-Ec43	SAMN27642243	171	5634451	141929	23	50.2	S	S	S	S	S	S	R	R	R	S	S	S	S	1	0	0	0	0	0	0	0	0	0	0	0	0	1	0	0	0	0	0	0	0	0	0	0	0	0	0	0	0	0
CRIS-Ec44	SAMN27642244	111	5278373	280369	52	50.7	R	R	S	R	R	S	R	R	R	R	R	R	S	1	0	0	0	0	0	0	0	1	0	0	0	1	0	0	0	1	0	0	1	0	1	0	0	0	0	0	0	0	0
CRIS-Ec45	SAMN27642245	61	5222927	365153	59	50.5	R	R	S	R	R	S	S	S	S	S	S	S	S	1	0	0	0	0	0	0	0	0	0	0	0	0	0	0	0	0	0	0	0	0	0	0	0	0	0	0	0	0	0
CRIS-Ec46	SAMN27642246	307	5700218	90316	56	50.4	R	R	S	R	R	S	R	S	R	S	R	S	S	1	0	0	0	0	0	0	0	0	0	0	0	0	0	0	0	0	1	0	0	0	0	0	0	0	0	0	0	0	0
CRIS-Ec47	SAMN27642247	110	5163018	160655	55	50.6	S	S	S	S	S	S	R	S	R	R	S	S	S	1	0	0	0	1	0	0	1	0	0	0	0	0	0	0	0	0	0	0	0	0	0	0	0	0	0	0	0	0	0
CRIS-Ec48	SAMN27642248	208	5274493	99091	61	50.4	R	R	S	R	R	S	S	S	S	R	S	S	S	1	0	0	0	1	0	0	0	0	0	0	0	0	0	0	0	0	0	0	0	0	0	0	0	0	0	0	0	0	0
CRIS-Ec49	SAMN27642249	138	5478734	159383	48	50.5	R	R	S	R	R	S	S	S	S	R	S	S	S	1	0	0	0	1	0	0	1	0	0	0	0	0	0	0	0	0	0	0	0	0	0	0	0	0	0	0	0	0	0
CRIS-Ec50	SAMN27642250	146	5339682	134407	46	50.6	R	R	S	R	R	S	S	R	S	R	R	S	S	1	0	0	0	1	0	0	1	1	0	0	0	1	0	0	0	1	1	0	0	0	0	0	0	0	0	0	0	0	0
CRIS-Ec51	SAMN27642251	68	5073161	321982	67	50.5	R	R	S	R	R	S	S	S	S	S	S	S	S	1	0	0	0	0	0	0	0	0	0	0	0	0	0	0	0	0	0	0	0	0	0	0	0	0	0	0	0	0	0
CRIS-Ec52	SAMN27642252	191	5492320	119748	52	50.3	R	R	S	R	R	S	S	S	S	S	S	R	S	1	0	0	0	1	0	0	1	0	0	0	0	0	0	0	0	0	0	0	1	0	0	0	0	0	0	0	0	0	0
CRIS-Ec53	SAMN27642253	152	5662531	162401	40	50.3	S	S	S	S	S	R	R	R	R	S	R	R	R	1	0	0	0	0	1	0	0	1	1	0	0	0	1	0	0	0	0	1	0	1	0	0	0	0	0	0	0	1	0
CRIS-Ec54	SAMN27642254	128	5497614	144865	58	50.5	R	R	S	R	R	S	S	S	S	R	S	S	S	1	0	0	1	1	0	0	1	0	0	0	0	0	0	0	0	0	0	0	0	0	0	0	0	0	0	0	0	0	0
CRIS-Ec55	SAMN27642255	131	5139527	135672	63	50.5	R	R	S	R	R	S	S	S	S	S	S	S	S	1	0	0	0	0	0	0	0	0	0	0	0	0	0	0	0	0	0	0	0	0	0	0	0	0	0	0	0	0	0
CRIS-Ec56	SAMN27642256	140	5579935	152821	39	50.2	R	R	S	R	R	S	S	S	S	S	S	R	S	1	0	0	0	1	0	0	1	0	1	0	0	0	0	0	0	0	0	0	1	0	0	0	0	0	0	0	1	0	0
CRIS-Ec57	SAMN27642257	76	5484232	271411	57	50.1	S	S	S	S	S	S	S	S	S	S	S	R	S	1	0	0	1	0	0	1	0	0	0	0	0	0	0	0	0	0	0	0	0	1	0	0	0	0	0	0	0	0	0
CRIS-Ec58	SAMN27642258	387	5906758	53088	39	50.3	S	S	S	S	S	S	S	S	S	S	S	S	S	1	0	0	0	1	0	0	1	0	0	0	0	0	0	0	0	0	0	0	0	0	0	0	0	0	0	0	0	0	0
CRIS-Ec59	SAMN27642259	331	5833157	69273	38	50.4	R	R	S	R	R	R	S	S	S	R	R	R	S	0	0	0	0	1	0	0	1	0	0	0	0	0	0	0	0	0	1	0	1	0	0	0	0	1	0	0	0	0	0
CRIS-Ec60	SAMN27642260	166	5425805	108210	63	50.5	R	R	S	R	R	S	S	S	S	S	R	S	S	1	0	0	0	0	0	0	0	1	0	0	0	1	0	0	0	1	0	0	0	0	0	0	0	0	0	0	0	0	0
CRIS-Ec61	SAMN27642261	113	5089763	211055	56	50.4	R	R	S	R	R	S	S	S	S	S	S	S	S	1	0	0	0	0	0	0	0	0	0	0	0	0	0	0	0	0	0	0	0	0	0	0	0	0	0	0	0	0	0
CRIS-Ec62	SAMN27642262	192	5729828	140461	41	50.2	S	S	S	S	S	S	R	R	R	R	S	R	S	1	0	0	0	1	0	0	0	0	0	0	0	0	1	0	0	0	0	0	0	1	0	0	0	0	0	0	0	1	0
CRIS-Ec63	SAMN27642263	349	5928953	50641	38	50.4	S	S	S	S	S	S	S	R	S	R	R	S	S	1	0	0	0	0	0	0	0	1	0	0	0	1	0	0	0	1	1	0	0	0	0	0	0	0	0	0	0	0	0
CRIS-Ec64	SAMN27642264	122	5151743	132401	45	50.5	R	R	S	R	R	S	S	S	S	S	S	R	S	1	0	0	0	0	0	0	0	0	0	0	0	0	0	0	0	0	0	0	0	0	0	0	0	0	0	0	0	0	0
CRIS-Ec65	SAMN27642265	190	5290290	90012	40	50.3	R	R	S	R	R	S	S	S	S	R	R	R	S	1	0	0	0	1	1	0	1	0	0	0	0	0	0	0	0	0	1	0	0	1	0	0	0	0	0	0	0	0	0
CRIS-Ec66	SAMN27642266	98	5126320	218330	54	50.8	R	R	R	R	R	R	R	R	R	R	R	R	R	1	1	0	0	1	0	0	1	0	1	0	0	0	1	1	0	1	1	0	1	0	0	0	0	1	0	1	0	0	0
CRIS-Ec67	SAMN27642267	128	5229164	140506	41	50.6	R	R	S	R	R	S	S	S	S	R	S	S	S	1	0	0	0	1	0	0	1	0	0	0	0	0	0	0	0	0	0	0	0	0	0	0	0	0	0	0	0	0	0
CRIS-Ec68	SAMN27642268	92	4933580	149166	41	50.6	R	R	S	R	R	S	S	S	S	S	S	R	S	1	0	0	0	0	0	0	0	0	0	0	0	0	0	0	0	0	0	0	1	0	0	0	0	0	0	0	0	0	0
CRIS-Ec69	SAMN27642269	107	5410441	180921	52	50.4	R	R	S	R	R	S	S	S	S	R	R	R	R	1	0	1	0	1	0	0	1	1	0	0	0	0	0	0	0	1	1	0	1	0	0	0	0	0	1	0	0	0	0
CRIS-Ec70	SAMN41438000	179	5754784	168770	66	50.2	S	S	S	S	S	S	R	R	R	R	S	R	S	0	0	0	0	1	1	0	0	0	0	0	0	0	1	0	0	0	0	0	0	1	0	0	0	0	0	0	0	1	0
CRIS-Ec71	SAMN27642270	147	5604258	115667	48	50.4	R	R	S	R	R	S	S	R	S	R	R	S	S	1	0	0	0	0	0	0	0	1	0	0	0	1	0	0	0	1	1	0	0	0	0	0	0	0	0	0	0	0	0
CRIS-Ec72	SAMN27642271	147	5495058	151202	50	50.2	S	S	S	S	S	S	R	R	R	S	S	R	S	1	0	0	0	0	1	0	0	0	0	0	0	0	1	0	0	0	0	0	0	1	0	0	0	0	0	0	0	1	0
CRIS-Ec73	SAMN27642272	74	5009030	132044	29	50.5	R	R	S	R	R	S	S	S	S	S	S	S	S	1	0	0	0	1	0	0	1	0	0	0	0	0	0	0	0	0	0	0	0	0	0	0	0	0	0	0	0	0	0
CRIS-Ec74	SAMN27642273	58	4930523	371213	54	50.5	S	S	S	S	S	S	S	S	S	R	S	S	S	1	0	0	0	1	0	0	1	0	0	0	0	0	0	0	0	0	0	0	0	0	0	0	0	0	0	0	0	0	0
CRIS-Ec75	SAMN27642274	105	4977089	122424	46	50.7	R	R	S	R	R	S	S	S	S	R	S	R	S	1	0	0	0	1	0	0	1	0	0	0	0	0	0	0	0	0	0	0	0	1	0	0	0	0	0	0	0	0	0
CRIS-Ec76	SAMN27642275	160	5672533	140173	39	50.3	S	S	S	S	S	S	R	R	R	S	S	R	S	1	0	0	0	1	0	0	0	0	0	0	0	0	1	0	0	0	0	0	0	1	0	0	0	0	0	0	0	1	0
CRIS-Ec77	SAMN27642276	72	5074752	199297	67	50.4	S	R	S	S	S	R	R	S	R	S	R	R	R	1	0	0	0	0	0	0	0	0	0	0	0	0	0	0	1	1	0	0	0	1	0	1	1	0	1	0	0	0	0
CRIS-Ec78	SAMN27642277	87	4969550	186278	46	50.6	S	S	R	S	S	S	R	R	R	S	R	S	R	1	1	0	0	0	0	0	0	1	0	1	0	0	0	1	0	1	1	0	0	0	0	0	0	0	1	0	0	1	0
CRIS-Ec79	SAMN27642278	121	5220665	137176	52	50.6	R	R	S	R	R	S	S	S	S	S	S	S	S	1	0	0	0	0	0	0	0	0	0	0	0	0	0	0	0	0	0	0	0	0	0	0	0	0	0	0	0	0	0
CRIS-Ec80	SAMN27642279	109	5152667	197832	53	50.7	S	S	S	S	S	S	R	S	R	R	S	S	S	1	0	0	0	1	0	0	1	0	0	0	0	0	0	0	0	0	0	0	0	0	0	0	0	0	0	0	0	0	0
CRIS-Ec81	SAMN27642280	140	5368045	98955	47	50.3	R	R	S	R	R	S	S	R	S	R	R	R	S	1	0	0	0	1	1	0	1	0	1	0	1	0	0	0	0	1	1	0	0	1	0	0	0	0	0	0	0	0	0
CRIS-Ec82	SAMN27642281	148	5709578	142122	44	50.2	S	S	S	S	S	S	R	R	R	S	S	S	S	1	0	0	0	0	1	0	0	0	0	0	0	0	1	0	0	0	0	0	0	0	0	0	0	0	0	0	0	1	0
CRIS-Ec83	SAMN27642282	132	5585181	140652	46	50.3	S	S	S	S	S	S	R	R	R	S	S	R	S	1	0	0	0	0	0	0	0	0	0	0	0	0	1	0	0	0	0	0	0	1	0	0	0	0	0	0	0	1	0
CRIS-Ec84	SAMN27642283	123	5276732	135721	50	50.4	R	R	S	R	R	S	S	S	S	R	S	R	S	1	0	0	0	1	0	0	1	0	0	0	0	0	0	0	0	0	0	0	1	1	0	0	0	0	0	0	0	0	0
CRIS-Ec85	SAMN27642284	119	5275035	135721	48	50.4	R	R	S	R	R	S	S	S	S	R	S	R	S	1	0	0	0	1	0	0	1	0	0	0	0	0	0	0	0	0	0	0	1	1	0	0	0	0	0	0	0	0	0
CRIS-Ec86	SAMN27642285	144	5505322	160991	51	50.2	S	R	S	S	S	S	R	R	R	R	R	R	R	1	0	0	0	1	0	0	1	0	0	0	0	0	1	0	0	0	1	0	0	1	0	0	0	0	0	0	0	1	0
CRIS-Ec87	SAMN27642286	311	5670220	98147	41	50.4	S	S	S	S	S	S	R	S	R	R	R	R	S	1	0	0	0	1	1	0	1	0	0	0	0	0	0	0	0	0	1	0	0	1	0	0	0	0	0	0	0	0	0
CRIS-Ec88	SAMN27642287	100	5061607	134097	54	50.5	S	S	S	S	S	S	R	S	R	R	R	R	S	1	0	0	0	1	0	0	1	0	0	0	0	0	0	0	0	0	1	0	1	0	0	0	0	0	0	0	0	0	0
CRIS-Ec89	SAMN27642288	118	5516189	149438	49	50.2	S	R	S	S	S	S	R	R	R	R	R	R	R	1	0	0	0	1	0	0	1	0	0	0	0	0	1	0	0	0	1	0	0	1	0	0	0	0	0	0	0	1	0
CRIS-Ec90	SAMN27642289	122	5453175	232121	47	50.3	S	S	S	S	S	S	R	R	R	S	S	R	S	1	0	0	0	0	1	0	0	0	0	0	0	0	1	0	0	0	0	0	0	1	0	0	0	0	0	0	0	1	0
CRIS-Ec91	SAMN27642290	150	5580720	161792	54	50.3	S	R	S	S	S	S	R	R	R	R	R	R	R	1	0	0	0	1	1	0	1	0	0	0	0	0	1	0	0	0	1	0	0	1	0	0	0	0	0	0	0	1	0
CRIS-Ec92	SAMN27642291	256	5684117	89352	46	50.4	S	R	S	S	S	S	R	R	R	R	R	R	R	1	0	0	0	0	0	0	0	1	0	0	0	1	0	0	0	1	1	0	1	0	0	0	0	0	1	0	0	0	0
CRIS-Ec93	SAMN27642292	133	5128980	120937	50	50.6	S	R	S	S	S	S	R	S	R	R	S	S	S	1	0	0	0	1	0	0	1	0	0	0	0	0	0	0	0	0	0	0	0	0	0	0	0	0	0	0	0	0	0
CRIS-Ec94	SAMN27642293	152	5190134	119519	44	50.5	S	R	S	S	S	S	R	S	R	R	R	R	R	1	0	0	0	1	0	0	1	0	0	1	0	0	0	0	0	1	1	0	1	0	0	0	1	0	1	0	0	0	1
CRIS-Ec95	SAMN27642294	131	5111903	122488	66	50.5	S	R	S	S	S	S	R	S	R	S	S	S	S	1	0	0	0	0	0	0	0	0	0	0	0	0	0	0	0	0	0	0	0	0	0	0	0	0	0	0	0	0	0
CRIS-Ec96	SAMN27642295	153	5164455	119519	51	50.6	S	R	S	S	S	S	R	S	R	R	R	R	R	1	0	0	0	1	0	0	1	0	0	1	0	0	0	0	0	1	1	0	1	0	0	0	1	0	1	0	0	0	1
CRIS-Ec97	SAMN27642296	119	5023931	120938	50	50.5	S	R	S	S	S	S	R	S	R	R	S	S	S	1	0	0	0	0	0	0	0	0	0	0	0	0	0	0	0	0	0	0	0	0	0	0	0	0	0	0	0	0	0
CRIS-Ec98	SAMN27642297	124	5437327	183516	46	50.3	S	R	S	S	S	S	R	S	R	R	S	S	S	1	0	0	0	1	0	0	0	0	0	0	0	0	0	0	0	0	0	0	0	0	0	0	0	0	0	0	0	0	0
CRIS-Ec99	SAMN27642298	118	5137068	119517	51	50.6	R	R	S	R	R	R	R	S	R	R	R	R	R	1	0	1	0	1	0	0	1	1	0	0	0	0	0	0	0	1	1	0	1	0	0	0	0	1	1	0	0	0	0
CRIS-Ec100	SAMN27642299	218	5443446	75765	41	50.5	S	S	S	S	S	S	S	R	R	R	R	R	S	1	0	0	0	1	0	0	1	1	0	0	0	1	0	0	0	1	0	0	1	0	0	0	0	0	0	0	0	0	0
R= Resistance, S= suceptibility
1= presence, 0= absence
[truncated: 34 more columns]
